# Supplementary material for: A clinical transcriptome approach to patient stratification and therapy selection in acute myeloid leukemia
Source: Nat Commun. 2021 Apr 30;12:2474. doi: 10.1038/s41467-021-22625-y (PMC8087683; doi:10.1038/s41467-021-22625-y)
Supplement: Supplementary file 4 — Supplementary Data 1-28 [file 41467_2021_22625_MOESM4_ESM.xlsx]

## Sheet: Supplementary Data 2
Sample group

## Sheet: Supplementary Data 3
patient_id

## Sheet: Supplementary Data 4
patient_id

## Sheet: Supplementary Data 5
patient_id

## Sheet: Supplementary Data 6
tfl_id

## Sheet: Supplementary Data 7
tcga_id

## Sheet: Supplementary Data 8
patientId

## Sheet: Supplementary Data 9
Gene

## Sheet: Supplementary Data 10
Sequencing Platform and Cohort

## Sheet: Supplementary Data 11
Unique in

[truncated: 17 more sheets: Supplementary Data 12, Supplementary Data 13, Supplementary Data 14, Supplementary Data 15, Supplementary Data 16, Supplementary Data 17, Supplementary Data 18, Supplementary Data 19, Supplementary Data 20, Supplementary Data 21, Supplementary Data 22, Supplementary Data 23, Supplementary Data 24, Supplementary Data 25, Supplementary Data 26, Supplementary Data 27, Supplementary Data 28]
