# Supplementary material for: A clinical transcriptome approach to patient stratification and therapy selection in acute myeloid leukemia
Source: Nat Commun. 2021 Apr 30;12:2474. doi: 10.1038/s41467-021-22625-y (PMC8087683; doi:10.1038/s41467-021-22625-y)
Supplement: Supplementary file 6 — Source Data [file 41467_2021_22625_MOESM6_ESM.xlsx]

## Sheet: Figure 1B
gene_name

## Sheet: Figure 1C
gene_name

## Sheet: Figure 1D
patient_external_id

## Sheet: Figure 1E
caller

## Sheet: Figure 2A
curated_fusions

## Sheet: Figure 2B
library_name

## Sheet: Figure 3A
Gene Name

## Sheet: Figure 3B
Supplementary Data Number

## Sheet: Figure 3C
Supplementary Data Number

## Sheet: Figure 3D
Supplementary Data Number

[truncated: 49 more sheets: Figure 3E, Figure 3F, Figure 4A, Figure 4B, Figure 4C, Figure 4D, Figure 5, Figure 6A, Figure 6B, Figure 7A, Figure 7B, Figure 7C, Figure 8A - PMP, Figure 8A - TCGA, Figure 8A - BEAT AML, Figure 8B,C, Figure 8D, Figure 8E - KG1a, Figure 8E - THP-1, Supplemental Figure 1C …]
